# Supplementary material for: Synthesis of Sulfides and Persulfides Is Not Impeded by Disruption of Three Canonical Enzymes in Sulfur Metabolism
Source: Antioxidants (Basel). 2023 Apr 3;12(4):868. doi: 10.3390/antiox12040868 (PMC10135671; doi:10.3390/antiox12040868)
Supplement: Supplementary file 1 [file antioxidants-12-00868-s001.zip]

Archive with 1 entries (1 files):
- antioxidants-2221423-supplementary.pdf
